# Supplementary material for: Excessive postnatal smooth muscle differentiation in a lung-specific model of TBX4-related pulmonary hypertension
Source: JCI Insight. 2026 Apr 23;11(11):e194251. doi: 10.1172/jci.insight.194251 (PMC13313494; doi:10.1172/jci.insight.194251)
Supplement: Supporting data values [file jciinsight-11-194251-s212.xlsx]

## Sheet: Echo_Fig1
Annotation	Mouse ID	Age at Dissection	Mouse Sex	Mouse Genotype	PAT/PET	RVOT Diam (mm)	Diastolic RV/LV Area short axis (ratio)		CO (mL/min)	SV (uL)	EF (%)
Control	PAX2.228	4 mo	F	Tbx4 +/+; Tbx5 +/+; Tbx4-LME-Cre -	0.276151	1.73097	0.475236		9.22603	24.153	42.7645
Control	PAX2.229	4 mo	F	Tbx4 +/+; Tbx5 +/+; Tbx4-LME-Cre -	0.436937	1.55056	0.569328		7.19789	18.5886	35.9776
Control	PAX2.231	4 mo	F	Tbx4 +/+; Tbx5 +/+; Tbx4-LME-Cre -	0.242064	1.64447	0.497845		14.4844	30.6043	53.3906
Control	PAX2.232	4 mo	F	Tbx4 +/+; Tbx5 +/+; Tbx4-LME-Cre -	0.287625	1.93316	0.636458		11.007	27.5083	56.4483
Control	TC45.284	4.5 mo	F	Tbx4 flox/flox; Tbx5 flox/flox; Tbx4-LME Cre -	0.258303	1.88058	0.506417		12.2043	30.643	55.5249
Control	PAX2.245	4 mo	F	Tbx4 +/+; Tbx5 +/+; Tbx4-LME-Cre -	0.246201	1.78059	0.771837		11.942	29.049	45.7658
Control	TC45.85	6 mo	F	Tbx4 +/+; Tbx5 flox/+; Tbx4-LME-Cre -	0.402597	1.79297	0.476597		13.3185	25.0443	50.1274
Control	TC45.140	5 mo	F	Tbx4 flox/flox; Tbx5 flox/+; Tbx4-LME-Cre -	0.312103	1.79682	0.461568		10.0764	20.9043	45.4872
Control	TC45.152	4 mo	F	Tbx4 flox/flox; Tbx5 +/+; Tbx4-LME-Cre -	0.350877	1.66116	0.414973		10.6012	24.1221	45.9269
Control	TC45.60	4 mo	M	Tbx4 flox/+; Tbx5 flox/+; Tbx4-LME-Cre -	0.31405	1.57561	0.301231		12.8406	30.5449	53.4833
Control	TR14	4 mo	M	Tbx4 flox/flox; Tbx5 flox/+; Tbx4-LME-Cre -	0.371053	1.68406	0.394579		13.8341	29.1553	57.4557
Control	TR15	4 mo	M	Tbx4 flox/flox; Tbx5 flox/+; Tbx4-LME-Cre -	0.319885	1.90411	0.292781		12.8136	24.0789	34.2275
Control	TCT4.280	4 mo	M	Tbx4 flox/flox; Tbx5 +/+; Tbx4-LME-Cre -	0.28869	1.67106	0.432537		16.688	37.9862	54.689
Control	TC45.261	8 mo	M	Tbx4 flox/flox; Tbx5 flox/flox; Tbx4-LME Cre -	0.34375	2.07396	0.71276		13.735	26.2796	35.5318
Control	TC45.263	8 mo	M	Tbx4 flox/flox; Tbx5 flox/flox; Tbx4-LME Cre -	0.202247	2.17084	0.806102		26.4319	57.5005	59.9877
Control	TC45.264	8 mo	M	Tbx4 flox/flox; Tbx5 flox/flox; Tbx4-LME Cre -	0.323944	2.1106	0.685781		16.4578	36.6529	52.9816
Control	TC45.265	8 mo	M	Tbx4 flox/flox; Tbx5 flox/flox; Tbx4-LME Cre -	0.265306	2.13831	0.841607		19.7071	43.1174	52.1519
Control	TCT4.255	8 mo	M	Tbx4 flox/flox; Tbx5 flox/flox; Tbx4-LME Cre -	0.25	1.79471	0.572863		11.3215	22.2043	26.5579
Control	TC176	7 mo	M	Tbx4 +/+; Tbx5 +/+; Tbx4-LME-Cre -	0.333413	1.50409	0.329757		13.6252	31.8318	37.5821
Control	PCX28	8 mo	M	Tbx4 +/+; Tbx5 +/+; Tbx4-LME-Cre -	0.228022	1.79862	0.60546		15.6796	32.4176	54.479
Tbx4 KO	TCT4.259	4 MO	F	Tbx4 flox/flox; Tbx5 +/+; Tbx4-LME-Cre +	0.227273	1.84585	0.356077		11.2496	25.0678	40.2891
Tbx4 KO	TCT4.263	3 MO	F	Tbx4 flox/flox; Tbx5 +/+; Tbx4-LME-Cre +	0.247273	1.68965	0.342639		16.7187	32.3576	65.6533
Tbx4 KO	TM 76	5 MO	F	Tbx4 flox/flox; Tbx5 +/+; Tbx4-LME-Cre +	0.248175	1.87313	0.532473		18.1417	49.0807	69.1969
Tbx4 KO	TM 80	5 MO	F	Tbx4 flox/flox; Tbx5 +/+; Tbx4-LME-Cre +	0.285714	2.04874	0.700677		12.2378	25.6689	51.867
Tbx4 KO	TCT4.262	3 mo	F	Tbx4 flox/flox; Tbx5 +/+; Tbx4-LME-Cre +	0.239437	1.61846	0.366424		7.86181	16.5426	38.3561
Tbx4 KO	TC45.137	5 mo	F	Tbx4 flox/flox; Tbx5 +/+; Tbx4-LME-Cre +	0.223404	2.03893	0.806642		9.74099	26.4752	55.0577
Tbx4 KO	TC45.138	5 mo	F	Tbx4 flox/flox; Tbx5 +/+; Tbx4-LME-Cre +	0.227848	1.92503	0.80724		10.522	24.4637	57.8878
Tbx4 KO	TC45.143	5 mo	F	Tbx4 flox/flox; Tbx5 +/+; Tbx4-LME-Cre +	0.29	2.19133	0.799648		6.9043	14.407	36.2977
Tbx4 KO	TCT4.284	4 mo	M	Tbx4 flox/flox; Tbx5 +/+; Tbx4-LME-Cre +	0.268657	1.98803	0.762495		11.8282	21.69	37.6487
Tbx4 KO	TCT4.264	7 mo	M	Tbx4 flox/flox; Tbx5 +/+; Tbx4-LME-Cre +	0.282279	2.01758	0.511931		17.049	48.5543	56.2405
Tbx4 KO	TCT4.265	7 mo	M	Tbx4 flox/flox; Tbx5 +/+; Tbx4-LME-Cre +	0.231214	1.78695	0.618249		13.1727	29.7812	54.395
Tbx4 KO	TCT4.266	7 mo	M	Tbx4 flox/flox; Tbx5 +/+; Tbx4-LME-Cre +	0.245383	2.01342	0.753168		13.4683	32.2342	61.0662
Tbx4 KO	TCT4.270	7 mo	M	Tbx4 flox/flox; Tbx5 +/+; Tbx4-LME-Cre +	0.241026	2.04319	0.729425		19.7491	36.4783	46.1111
Tbx4 KO	TCT4.256	8 mo	M	Tbx4 flox/flox; Tbx5 +/+; Tbx4-LME-Cre +	0.324675	2.01787	0.997519		18.0974	43.2831	49.6544
Tbx4 KO	TCT4.257	8 mo	M	Tbx4 flox/flox; Tbx5 +/+; Tbx4-LME-Cre +	0.295775	1.89151	0.958454		17.8906	33.0603	39.644
Tbx4 KO	TCT4.258	8 mo	M	Tbx4 flox/flox; Tbx5 +/+; Tbx4-LME-Cre +	0.174419	1.80459	0.642733		18.9141	37.3553	47.6464
Triple	TCT4.260	4 MO	F	Tbx4 flox/flox; Tbx5 flox/+; Tbx4-LME-Cre +	0.288703	1.88169	0.220181		24.9058	45.806	61.7883
Triple	TC45.151	4 mo	F	Tbx4 flox/flox; Tbx5 flox/+; Tbx4-LME-Cre +	0.220588	2.07043	0.886063		10.7477	29.7846	50.4018
Triple	TC45.166	4 mo	F	Tbx4 flox/flox; Tbx5 flox/+; Tbx4-LME-Cre +	0.180851	2.02958	0.93493		8.67962	30.574	58.5848
Triple	TC45.58	4 mo	M	Tbx4 flox/flox; Tbx5 flox/+; Tbx4-LME-Cre +	0.205479	2.01566	1.32371		11.4725	26.6306	53.6006
Triple	TCT4.279	4 mo	M	Tbx4 flox/flox; Tbx5 flox/+; Tbx4-LME-Cre +	0.232376	1.84058	0.625137		19.2534	44.4032	64.5246
Triple	TCT4.283	4 mo	M	Tbx4 flox/flox; Tbx5 flox/+; Tbx4-LME-Cre +	0.189189	2.13391	1.63771		11.1215	28.0957	50.108
Triple	TR12	4 mo	M	Tbx4 flox/flox; Tbx5 flox/+; Tbx4-LME-Cre +	0.235988	1.61809	0.559983		17.9204	36.2514	55.3486
Triple	TR16	4 mo	M	Tbx4 flox/flox; Tbx5 flox/+; Tbx4-LME-Cre +	0.233974	1.92254	2.8184		15.5872	28.5635	50.8754
Triple	TR17	4 mo	M	Tbx4 flox/flox; Tbx5 flox/+; Tbx4-LME-Cre +	0.217703	1.84164	0.694583		12.7938	29.5804	37.4302
Triple	TC45.257	8 mo	M	Tbx4 flox/flox; Tbx5 flox/flox; Tbx4-LME-Cre +	0.216867	2.12921	0.90772		17.4566	37.7354	53.5519

## Sheet: Weight_SupFig1
Annotation	Mouse ID	Body Weight (g)
Control	TC45.175	43.618
Control	TC45.180	28.193
Control	TC45.171	34.41
Control	TC45.172	37.097
Control	TC45.60	49.31
Control	TC45.206	56.138
Control	TC45.207	51.775
Control	TCT4.195	54.446
Control	TCT4.196	53.156
Control	PAX2.228	30.768
Control	PAX2.229	29.986
Control	PAX2.231	33.693
Control	PAX2.232	32.874
Control	PAX2.245	29.211
Control	TC45.284	41.586
Control	TC45.261	54.097
Control	TC45.263	48.084
Control	TC45.264	42.915
Control	TC45.265	43.76
Control	TCT4.255	58.645
Control	TC176	50.583
Control	TCT4.280	49.653
Control	TR.14	42.071
Control	TR.15	44.093
Control	PCX28	39.939
Tbx4 KO	TC45.137	28.8
Tbx4 KO	TC45.138	37.43
Tbx4 KO	TCT4.193	53.4
Tbx4 KO	TCT4.194	50.732
Tbx4 KO	TCT4.192	57.729
Tbx4 KO	TCT4.259	52.284
Tbx4 KO	TCT4.262	40.519
Tbx4 KO	TCT4.263	35.427
Tbx4 KO	TM 76	27.542
Tbx4 KO	TM 80	26.98
Tbx4 KO	TCT4.256	53.468
Tbx4 KO	TCT4.257	58.846
Tbx4 KO	TCT4.258	61.012
Tbx4 KO	TCT4.270	45.295
Tbx4 KO	TCT4.264	32.519
Tbx4 KO	TCT4.265	33.452
Tbx4 KO	TCT4.266	40.966
Tbx4 KO	TCT4.284	43.415
Triple	TC45.58	38.75
Triple	TC45.226	23.67
Triple	TC45.173	38.717
Triple	TC45.211	29.307
Triple	TC45.218	53.152
Triple	TC45.208	43.663
Triple	TC45.209	46.829
Triple	TC45.204	53.86
Triple	TCT4.260	28.859
Triple	TR.17	44.24
Triple	TR.16	24.996

## Sheet: Distaldiameter18.5_Fig2
Genotype	Sample ID	Measurement
Control	47.7	15.9
Control	47.7	14.9
Control	47.7	18.9
Control	47.7	12.1
Control	47.7	20.4
Control	47.7	23.7
Control	47.7	25.1
Control	47.7	19.7
Control	47.7	12.6
Control	51.7	21.5
Control	51.7	16
Control	51.7	15.2
Control	51.7	18
Control	51.7	17.1
Control	51.7	13.4
Control	51.7	13.6
Control	51.7	16
Control	51.7	15.3
Control	50.4	23.1
Control	50.4	20.7
Control	50.4	19.9
Control	50.4	15.7
Control	50.4	9.53
Control	50.4	9.99
Control	50.4	10
Tbx4KO	50.2	20
Tbx4KO	50.2	13.8
Tbx4KO	50.2	21
Tbx4KO	50.2	12.2
Tbx4KO	50.2	18.4
Tbx4KO	50.2	26.3
Tbx4KO	50.2	15.6
Tbx4KO	50.2	12.5
Tbx4KO	50.2	21.9
Tbx4KO	50.2	14.5
Tbx4KO	50.2	19.3
Tbx4KO	50.2	19.8
Tbx4KO	50.3	20.2
Tbx4KO	50.3	23.1
Tbx4KO	50.3	18.5
Tbx4KO	50.3	12.3
Tbx4KO	50.3	17.7
Tbx4KO	50.3	9.98
Tbx4KO	50.3	15.5
Tbx4KO	50.3	17.2
Tbx4KO	50.3	16
Tbx4KO	50.3	16.4
Tbx4KO	50.3	16
Tbx4KO	50.3	13
Tbx4KO	50.3	15.3
Tbx4KO	50.3	13.7
Tbx4KO	50.3	12.9
Tbx4KO	50.3	13.4
Tbx4KO	50.1	14.4
Tbx4KO	50.1	18.3
Tbx4KO	50.1	17.3
Tbx4KO	50.1	18.5
Tbx4KO	50.1	15.7
Tbx4KO	50.1	16.7
Tbx4KO	50.1	17.4
Tbx4KO	47.1	16.9
Tbx4KO	47.1	11.7
Tbx4KO	47.1	23.1
Tbx4KO	47.1	16.4
Tbx4KO	47.1	15.1

## Sheet: CaudalLobeVolumeE18.5_Fig2
Genotype	Sample ID	Measurement
Control	47.7	7130000000
Control	51.7	8200000000
Control	50.4	8710000000
Tbx4KO	50.2	7070000000
Tbx4KO	50.3	5000000000
Tbx4KO	50.1	5680000000
Tbx4KO	47.1	6350000000

## Sheet: ASMtoPleuraledgeE18.5_Fig2
Genotype	Sample ID	Measurement
Control	47.7	372
Control	47.7	403
Control	47.7	616
Control	47.7	511
Control	47.7	499
Control	47.7	397
Control	47.7	430
Control	47.7	438
Control	47.7	380
Control	51.7	637
Control	51.7	603
Control	51.7	576
Control	51.7	594
Control	51.7	501
Control	51.7	350
Control	51.7	381
Control	51.7	331
Control	51.7	301
Control	51.7	366
Control	50.4	350
Control	50.4	364
Control	50.4	431
Control	50.4	395
Control	50.4	519
Control	50.4	239
Tbx4KO	50.2	335
Tbx4KO	50.2	358
Tbx4KO	50.2	343
Tbx4KO	50.2	565
Tbx4KO	50.2	417
Tbx4KO	50.2	319
Tbx4KO	50.2	378
Tbx4KO	50.2	343
Tbx4KO	50.2	283
Tbx4KO	50.2	420
Tbx4KO	50.2	402
Tbx4KO	50.2	326
Tbx4KO	50.3	423
Tbx4KO	50.3	354
Tbx4KO	50.3	393
Tbx4KO	50.3	544
Tbx4KO	50.3	418
Tbx4KO	50.3	499
Tbx4KO	50.3	471
Tbx4KO	50.3	437
Tbx4KO	50.3	393
Tbx4KO	50.3	398
Tbx4KO	50.3	400
Tbx4KO	50.3	381
Tbx4KO	50.3	424
Tbx4KO	50.3	416
Tbx4KO	50.1	370
Tbx4KO	50.1	363
Tbx4KO	50.1	394
Tbx4KO	50.1	394
Tbx4KO	50.1	339
Tbx4KO	50.1	353
Tbx4KO	50.1	410
Tbx4KO	47.1	329
Tbx4KO	47.1	447
Tbx4KO	47.1	400
Tbx4KO	47.1	439
Tbx4KO	47.1	331
Tbx4KO	47.1	332
Tbx4KO	47.1	436
Tbx4KO	47.1	346
Tbx4KO	47.1	279

## Sheet: VSMtoPleuraE18.5Fig2
Genotype	Sample ID	Measurement
Control	47.7	364
Control	47.7	410
Control	47.7	428
Control	47.7	441
Control	47.7	419
Control	47.7	429
Control	47.7	408
Control	47.7	446
Control	47.7	366
Control	51.7	464
Control	51.7	520
Control	51.7	536
Control	51.7	529
Control	51.7	547
Control	51.7	395
Control	51.7	303
Control	51.7	209
Control	51.7	382
Control	50.4	196
Control	50.4	167
Control	50.4	217
Control	50.4	396
Control	50.4	292
Control	50.4	310
Control	50.4	149
Tbx4KO	50.2	286
Tbx4KO	50.2	342
Tbx4KO	50.2	285
Tbx4KO	50.2	479
Tbx4KO	50.2	328
Tbx4KO	50.2	308
Tbx4KO	50.2	331
Tbx4KO	50.2	348
Tbx4KO	50.2	365
Tbx4KO	50.2	337
Tbx4KO	50.2	411
Tbx4KO	50.2	389
Tbx4KO	50.3	321
Tbx4KO	50.3	332
Tbx4KO	50.3	214
Tbx4KO	50.3	259
Tbx4KO	50.3	322
Tbx4KO	50.3	326
Tbx4KO	50.3	372
Tbx4KO	50.3	310
Tbx4KO	50.3	255
Tbx4KO	50.3	312
Tbx4KO	50.3	296
Tbx4KO	50.3	267
Tbx4KO	50.3	293
Tbx4KO	50.3	270
Tbx4KO	50.3	254
Tbx4KO	50.3	272
Tbx4KO	50.1	360
Tbx4KO	50.1	364
Tbx4KO	50.1	396
Tbx4KO	50.1	338
Tbx4KO	50.1	415
Tbx4KO	50.1	394
Tbx4KO	50.1	375
Tbx4KO	47.1	375
Tbx4KO	47.1	320
Tbx4KO	47.1	335
Tbx4KO	47.1	171
Tbx4KO	47.1	300
Tbx4KO	47.1	164
Tbx4KO	47.1	259
Tbx4KO	47.1	133

## Sheet: Media_measurements_Fig3
ID	genotype	av_media	av_neo
TC45_151	triple	2.8325	0
TC45_151	triple	3.655	0
TC45_151	triple	3.2875	0
TC45_151	triple	2.56	0
TC45_151	triple	3.045	0
TC45_151	triple	1.7375	0
TC45_151	triple	3.4625	0
TC45_151	triple	4.16	0
TC45_151	triple	3.5175	0
TC45_151	triple	3.695	0
TC45_151	triple	2.7625	0
TC45_151	triple	2.865	0
TC45_151	triple	4.4775	0
TC45_151	triple	2.8425	0
TC45_151	triple	4.2125	0
TC45_140	control	2.1575	0
TC45_140	control	2.215	0
TC45_140	control	3.2225	0
TC45_140	control	2.975	0
TC45_140	control	3.4575	0
TC45_140	control	3.795	0
TC45_140	control	3.6525	0
TC45_140	control	3.505	0
TC45_140	control	3.475	0
TC45_140	control	1.6	0
TC45_173	triple	6.995	0
TC45_173	triple	5.235	0
TC45_173	triple	5.5925	0
TC45_173	triple	9.2025	0
TC45_173	triple	7.1175	0
TC45_173	triple	6.1775	0
TC45_173	triple	8.475	0
TC45_173	triple	6.5175	0
TC45_173	triple	4.94	0
TC45_173	triple	3.4425	0
TC45_173	triple	7.3225	0
TC45_173	triple	6.1175	0
TC45_173	triple	10.4225	0
TC45_173	triple	7.1575	0
TC45_173	triple	5.6475	0
TC45_173	triple	6.6675	0
TCT4_138	control	2.6275	0
TCT4_138	control	1.0325	0
TCT4_138	control	2.005	0
TCT4_138	control	2.1575	0
TCT4_138	control	2.3875	0
TCT4_138	control	4.0975	0
TCT4_138	control	2.175	0
TCT4_138	control	2.775	0
TCT4_135	Tbx4_KO	1.46	0
TCT4_135	Tbx4_KO	1.675	0
TCT4_135	Tbx4_KO	2.5625	0
TCT4_135	Tbx4_KO	1.655	0
TCT4_135	Tbx4_KO	4.3875	0
TCT4_135	Tbx4_KO	2.115	0
TCT4_135	Tbx4_KO	2.8075	0
TCT4_135	Tbx4_KO	4.57	0
TCT4_135	Tbx4_KO	4.515	0
TCT4_135	Tbx4_KO	4.285	0
TCT4_135	Tbx4_KO	2.4475	0
TCT4_135	Tbx4_KO	3.245	0
TCT4_135	Tbx4_KO	1.7625	0
TCT4_135	Tbx4_KO	2.075	0
TCT4_135	Tbx4_KO	3.935	0
TCT4_135	Tbx4_KO	3.8425	0
TCT4_135	Tbx4_KO	2.7525	0
TCT4_135	Tbx4_KO	5.3	0
TCT4_135	Tbx4_KO	4.32	0
TCT4_135	Tbx4_KO	3.97	0
TCT4_135	Tbx4_KO	4.2675	0
TCT4_135	Tbx4_KO	5.15	0
TCT4_135	Tbx4_KO	2.54	0
TCT4_135	Tbx4_KO	5.3	0
TCT4_135	Tbx4_KO	1.9875	0
TCT4_135	Tbx4_KO	3.54	0
TCT4_135	Tbx4_KO	2.775	0
TCT4_135	Tbx4_KO	4.1975	0
TCT4_135	Tbx4_KO	4.105	0
TCT4_135	Tbx4_KO	3.245	0
TCT4_135	Tbx4_KO	4.9375	0
TCT4_135	Tbx4_KO	6.6375	0
TCT4_135	Tbx4_KO	5.425	0
TCT4_135	Tbx4_KO	6.0175	0
TCT4_135	Tbx4_KO	3.0675	0
TCT4_135	Tbx4_KO	4.98	0
TCT4_135	Tbx4_KO	2.1425	0
TCT4_135	Tbx4_KO	4.3275	0
TCT4_135	Tbx4_KO	5.44	0
TCT4_135	Tbx4_KO	2.8825	0
TCT4_135	Tbx4_KO	3.275	0
TCT4_135	Tbx4_KO	3.85	0
TCT4_135	Tbx4_KO	2.5825	0
TCT4_135	Tbx4_KO	2.685	0
TCT4_135	Tbx4_KO	4.5775	0
TCT4_135	Tbx4_KO	3.7625	0
TCT4_135	Tbx4_KO	3.0975	0
TCT4_135	Tbx4_KO	3.0775	0
TCT4_135	Tbx4_KO	3.075	0
TCT4_135	Tbx4_KO	4.055	0
TCT4_135	Tbx4_KO	3.9375	0
TCT4_135	Tbx4_KO	1	0
TCT4_135	Tbx4_KO	1.5	0
TCT4_135	Tbx4_KO	3.605	0
TCT4_135	Tbx4_KO	1	0
TCT4_135	Tbx4_KO	1	0
TCT4_135	Tbx4_KO	3.29	0
TCT4_135	Tbx4_KO	4.015	0
TCT4_135	Tbx4_KO	1.8725	0
TCT4_135	Tbx4_KO	2.5	0
TCT4_135	Tbx4_KO	1.16	0
TCT4_135	Tbx4_KO	8.405	8.955
TCT4_136	Tbx4_KO	2.28	0
TCT4_136	Tbx4_KO	3.2425	0
TCT4_136	Tbx4_KO	1.89	0
TCT4_136	Tbx4_KO	2.585	0
TCT4_136	Tbx4_KO	1	0
TCT4_136	Tbx4_KO	1	0
TCT4_136	Tbx4_KO	1.71	0
TCT4_136	Tbx4_KO	2.61	0
TCT4_136	Tbx4_KO	1.7175	0
TCT4_136	Tbx4_KO	4.1325	0
TCT4_136	Tbx4_KO	2.905	0
TCT4_136	Tbx4_KO	4.555	0
TCT4_136	Tbx4_KO	6.745	0
TCT4_136	Tbx4_KO	2.7625	0
TCT4_136	Tbx4_KO	3.855	0
TCT4_136	Tbx4_KO	3.045	0
TCT4_136	Tbx4_KO	3.0725	0
TCT4_136	Tbx4_KO	2.6875	0
TCT4_136	Tbx4_KO	4.665	0
TCT4_136	Tbx4_KO	3.1275	0
TCT4_136	Tbx4_KO	2.825	0
TCT4_136	Tbx4_KO	5.3275	0
TCT4_136	Tbx4_KO	7.0625	0
TCT4_136	Tbx4_KO	3.2025	0
TCT4_136	Tbx4_KO	2.0025	0
TCT4_136	Tbx4_KO	2.4975	0
TCT4_136	Tbx4_KO	2.385	0
TCT4_136	Tbx4_KO	3.8225	0
TCT4_136	Tbx4_KO	4.9375	0
TCT4_136	Tbx4_KO	5.35	0
TCT4_136	Tbx4_KO	3.33	0
TCT4_136	Tbx4_KO	3.5575	0
TCT4_136	Tbx4_KO	2.5675	0.5975
TCT4_136	Tbx4_KO	2.9175	0.875
TCT4_136	Tbx4_KO	4.0275	1.8025
TCT4_136	Tbx4_KO	3.6175	1.5475
TCT4_136	Tbx4_KO	4.1575	1.7475
TCT4_136	Tbx4_KO	2.8725	1.73
TCT4_136	Tbx4_KO	2.55	2.455
TCT4_136	Tbx4_KO	2.3575	2.2325
TCT4_136	Tbx4_KO	6.305	3.935
TCT4_136	Tbx4_KO	2.84	1.8675
TCT4_136	Tbx4_KO	2.3	4.635
TCT4_136	Tbx4_KO	3.4475	2.85
TCT4_136	Tbx4_KO	6.5325	8.565
TCT4_136	Tbx4_KO	2.895	3.625
TCT4_136	Tbx4_KO	2.8	3.8375
TCT4_136	Tbx4_KO	5.4475	4.8275
TCT4_136	Tbx4_KO	3.3925	3.735
TCT4_136	Tbx4_KO	2.9775	6.9925
TCT4_137	Tbx4_KO	2.5775	0
TCT4_137	Tbx4_KO	6.565	0
TCT4_137	Tbx4_KO	6.5275	0
TCT4_137	Tbx4_KO	5.5425	0
TCT4_137	Tbx4_KO	5.94	0
TCT4_137	Tbx4_KO	4.0125	0
TCT4_137	Tbx4_KO	8.42	0
TCT4_137	Tbx4_KO	13.1	0
TCT4_137	Tbx4_KO	5.67	0
TCT4_137	Tbx4_KO	3.9025	0
TCT4_137	Tbx4_KO	3.44	0
TCT4_137	Tbx4_KO	5.76	0
TCT4_137	Tbx4_KO	3.675	0
TCT4_137	Tbx4_KO	5.3	0
TCT4_137	Tbx4_KO	3.2225	0
TCT4_137	Tbx4_KO	5.1425	0
TCT4_137	Tbx4_KO	6.1475	0
TCT4_137	Tbx4_KO	7.51	0
TCT4_137	Tbx4_KO	3.025	0
TCT4_137	Tbx4_KO	3.5975	0
TCT4_137	Tbx4_KO	2.6325	0
TCT4_137	Tbx4_KO	4.2025	0
TCT4_137	Tbx4_KO	4.4375	0
TCT4_137	Tbx4_KO	8.2675	0
TCT4_137	Tbx4_KO	6.7	0
TCT4_137	Tbx4_KO	6.6075	0
TCT4_137	Tbx4_KO	4.6025	0
TCT4_137	Tbx4_KO	5.865	0
TCT4_137	Tbx4_KO	3.8075	0
TCT4_137	Tbx4_KO	4.4125	0
TCT4_137	Tbx4_KO	5.04	0
TCT4_137	Tbx4_KO	4.8725	0
TCT4_137	Tbx4_KO	5.86	0
TCT4_137	Tbx4_KO	6.88	1.9575
TC45_152	control	2.08	0
TC45_152	control	2.315	0
TC45_152	control	2.1325	0
TC45_152	control	3.0575	0
TC45_152	control	2.955	0
TC45_152	control	2.2925	0
TC45_152	control	3.3925	0
TC45_152	control	2.2875	0
TC45_152	control	2.7425	0
TC45_152	control	2.895	0
TC45_152	control	2.1775	0
TC45_152	control	2.105	0
TC45_152	control	2.445	0
TC45_152	control	3.12	0
TC45_152	control	3.55	0
TC45_152	control	2.775	0
TC45_152	control	3.5975	0
TC45_152	control	2.74	0
TC45_152	control	2.15	0
TC45_152	control	2.78	0
TC45_152	control	3.5375	0
TC45_152	control	3.215	0
TC45_152	control	3.565	0
TC45_152	control	3.2525	0
TC45_152	control	3.865	0
TC45_152	control	4.0425	0
TC45_152	control	2.8325	0
TC45_152	control	3.92	0
TC45_152	control	2.5725	0
TC45_152	control	4.1425	0
TC45_152	control	3.14	0
TC45_152	control	4.5775	0
TC45_152	control	3.38	0
TC45_152	control	2.9075	0
TC45_152	control	3.52	0
TC45_152	control	2.6075	0
TC45_152	control	2.31	0
TC45_152	control	3.16	0
TC45_152	control	3.0625	0
TC45_152	control	2.9225	0
TC45_152	control	1.98	0
TC45_152	control	1.7475	0
TC45_152	control	3.0025	0
TC45_166	triple	2.4325	0
TC45_166	triple	2.9775	0
TC45_166	triple	3.3475	0
TC45_166	triple	3.49	0
TC45_166	triple	3.95	0
TC45_166	triple	3.2225	0
TC45_166	triple	4.015	0
TC45_166	triple	3.0025	0
TC45_166	triple	3.5825	0
TC45_166	triple	5.19	0
TC45_166	triple	5.025	0
TC45_166	triple	3.995	0
TC45_166	triple	3.735	0
TC45_166	triple	2.7825	0
TC45_166	triple	4.8675	0
TC45_166	triple	3.845	0
TC45_166	triple	3.3025	0
TC45_166	triple	5.14	0
TC45_166	triple	4.44	0
TC45_166	triple	4.6125	0
TC45_166	triple	4.6625	0
TC45_166	triple	3.4575	0
TC45_166	triple	3.1125	0
TC45_166	triple	3.89	0
TC45_166	triple	3.48	0
TC45_166	triple	3.4825	0
TC45_166	triple	4.0225	0
TC45_166	triple	2.8275	0
TC45_166	triple	3.745	0
TC45_166	triple	3.06	0
TC45_166	triple	3.4475	0
TC45_166	triple	3.92	0
TC45_166	triple	4.51	0
TC45_166	triple	1.9875	0
TC45_166	triple	3.51	0
TC45_166	triple	3.68	0
TC45_166	triple	6.1725	0
TC45_166	triple	4.305	0
TC45_166	triple	6.03	0
TC45_166	triple	4.45	0
TC45_166	triple	3.0875	0
TC45_166	triple	3.9025	0
TC45_166	triple	3.8	0
TC45_166	triple	3.475	0
TC45_166	triple	5.0575	0
TC45_166	triple	1.68	0
TC45_166	triple	2	0
TC45_166	triple	5.365	0
TC45_166	triple	4.5225	0
TC45_166	triple	3.295	0
TC45_166	triple	2.59	0
TC45_166	triple	2.7075	0

## Sheet: Distaldiameteradult_Fig4
Mouse Number	Genotype	Measurement
TCT4_195	Control	54.979
TCT4_195	Control	42.167
TCT4_195	Control	51.745
TCT4_195	Control	64.031
TCT4_195	Control	80.332
TCT4_195	Control	53.533
TCT4_195	Control	52.147
TCT4_195	Control	57.216
TCT4_195	Control	48.94
TCT4_195	Control	43.988
TCT4_195	Control	44.929
TCT4_195	Control	61.02
TCT4_195	Control	45.964
TCT4_195	Control	62.208
TCT4_195	Control	37.853
TCT4_195	Control	54.979
TCT4_195	Control	63.539
TCT4_195	Control	38.943
TCT4_195	Control	53.533
TCT4_195	Control	39.344
TCT4_195	Control	62.208
TCT4_195	Control	56.48
TCT4_195	Control	59.369
TCT4_195	Control	29.286
TCT4_195	Control	45.045
TCT4_195	Control	47.088
TCT4_195	Control	34.832
TCT4_195	Control	55.828
TCT4_195	Control	55.263
TCT4_195	Control	51.846
TC45_140	Control	22.294
TC45_140	Control	81.15
TC45_140	Control	69.968
TC45_140	Control	34.895
TC45_140	Control	54.835
TC45_140	Control	52.991
TC45_140	Control	50.837
TC45_140	Control	37.965
TC45_140	Control	41.107
TC45_140	Control	44.587
TC45_140	Control	34.895
TC45_140	Control	51.324
TC45_140	Control	45.959
TC45_140	Control	45.96
TC45_140	Control	37.965
TC45_140	Control	45.959
TC45_140	Control	60.85
TC45_140	Control	52.991
TC45_140	Control	49.85
TC45_140	Control	49.85
TC45_140	Control	36.291
TC45_140	Control	55.061
TC45_140	Control	49.85
TC45_140	Control	38.934
TC45_140	Control	45.959
TC45_140	Control	26.845
TCT4_196	Control	42.234
TCT4_196	Control	31.87
TCT4_196	Control	42.526
TCT4_196	Control	50.021
TCT4_196	Control	59.727
TCT4_196	Control	44.518
TCT4_196	Control	53.838
TCT4_196	Control	45.071
TCT4_196	Control	47.219
TCT4_196	Control	35.892
TCT4_196	Control	37.906
TCT4_196	Control	39.818
TCT4_196	Control	19.909
TCT4_196	Control	59.935
TCT4_196	Control	35.195
TCT4_196	Control	45.888
TCT4_196	Control	45.888
TCT4_196	Control	50.759
TCT4_196	Control	69.859
TCT4_196	Control	56.75
TCT4_196	Control	73.993
TCT4_196	Control	22.259
TCT4_196	Control	55.648
TCT4_196	Control	44.518
TCT4_196	Control	45.888
TCT4_196	Control	55.648
TCT4_196	Control	41.044
TCT4_196	Control	58.045
TCT4_196	Control	52.909
TCT4_196	Control	33.389
TCT4_196	Control	50.021
TCT4_196	Control	51.964
TCT4_196	Control	49.021
TCT4_196	Control	64.896
TCT4_196	Control	56.312
TCT4_196	Control	71.264
TCT4_196	Control	45.071
TCT4_196	Control	73.489
TCT4_196	Control	66.963
TCT4_196	Control	53.838
TCT4_196	Control	80.257
TCT4_196	Control	62.365
TCT4_196	Control	51.244
TCT4_196	Control	82.088
TCT4_196	Control	56.312
TCT4_196	Control	50.06
TCT4_196	Control	70.795
TCT4_196	Control	45.924
TCT4_196	Control	40.159
TCT4_196	Control	56.794
TCT4_196	Control	71.839
TCT4_196	Control	31.503
TCT4_196	Control	46.992
TCT4_196	Control	45.924
TCT4_196	Control	49.811
TCT4_196	Control	56.794
TCT4_196	Control	69.2
TCT4_196	Control	50.06
TCT4_196	Control	53.879
TCT4_196	Control	54.792
TCT4_196	Control	63.007
TCT4_196	Control	35.222
TCT4_196	Control	31.503
TCT4_196	Control	40.159
TCT4_196	Control	55.691
TCT4_196	Control	42.849
TCT4_196	Control	67.751
TCT4_196	Control	63.79
TCT4_196	Control	49.812
TCT4_196	Control	74.717
TCT4_196	Control	55.691
TCT4_196	Control	42.266
TCT4_196	Control	58.089
TCT4_196	Control	38.904
TCT4_196	Control	38.904
TCT4_196	Control	42.559
TCT4_196	Control	56.794
TCT4_196	Control	49.811
TCT4_196	Control	42.849
TCT4_196	Control	69.736
TCT4_196	Control	42.559
TCT4_196	Control	31.504
TCT4_196	Control	47.255
TCT4_196	Control	36.263
TCT4_196	Control	41.075
TCT4_196	Control	34.868
TCT4_196	Control	42.559
TCT4_196	Control	52.005
TCT4_196	Control	28.178
TCT4_196	Control	60.187
TCT4_196	Control	38.904
TCT4_196	Control	53.879
TCT4_196	Control	38.904
TCT4_196	Control	64.755
TCT4_196	Control	34.868
TCT4_237	Control	92.383
TCT4_237	Control	95.757
TCT4_237	Control	58.488
TCT4_237	Control	54.751
TCT4_237	Control	73.336
TCT4_237	Control	47.878
TCT4_237	Control	50.565
TCT4_237	Control	47.509
TCT4_237	Control	54.751
TCT4_237	Control	51.086
TCT4_237	Control	69.255
TCT4_237	Control	50.565
TCT4_238	Control	67.511
TCT4_238	Control	73.099
TCT4_238	Control	112.129
TCT4_238	Control	107.111
TCT4_238	Control	75.219
TCT4_238	Control	87.755
TCT4_238	Control	106.375
TCT4_238	Control	103.378
TCT4_238	Control	75.219
TCT4_238	Control	112.828
TCT4_238	Control	91.267
TCT4_238	Control	103.378
TCT4_238	Control	56.065
TCT4_238	Control	84.097
TCT4_227	Control	33.803
TCT4_227	Control	35.632
TCT4_227	Control	30.234
TCT4_227	Control	46.458
TCT4_227	Control	49.629
TCT4_227	Control	32.266
TCT4_227	Control	32.266
TCT4_227	Control	46.458
TCT4_227	Control	73.37
TCT4_227	Control	45.352
TCT4_227	Control	56.338
TCT4_227	Control	65.701
TCT4_234	Control	51.897
TCT4_234	Control	53.959
TCT4_234	Control	34.127
TCT4_234	Control	38.155
TCT4_234	Control	30.762
TCT4_234	Control	42.659
TCT4_234	Control	42.659
TCT4_234	Control	57.233
TCT4_234	Control	61.523
TCT4_194	KO	49.863
TCT4_194	KO	37.037
TCT4_194	KO	31.52
TCT4_194	KO	42.372
TCT4_194	KO	27.042
TCT4_194	KO	30.129
TCT4_194	KO	31.759
TCT4_194	KO	22.457
TCT4_194	KO	28.139
TCT4_194	KO	38.374
TCT4_194	KO	40.485
TCT4_194	KO	20.704
TCT4_194	KO	21.186
TCT4_194	KO	43.603
TCT4_194	KO	35.507
TCT4_194	KO	47.213
TCT4_194	KO	45.194
TCT4_194	KO	38.177
TCT4_194	KO	27.042
TCT4_194	KO	37.199
TCT4_194	KO	39.944
TCT4_194	KO	34.948
TCT4_194	KO	30.295
TCT4_194	KO	58.273
TCT4_194	KO	71.543
TCT4_194	KO	46.403
TCT4_194	KO	14.309
TCT4_194	KO	50.483
TCT4_194	KO	43.253
TCT4_194	KO	40.208
TCT4_194	KO	26.169
TCT4_194	KO	37.763
TCT4_194	KO	38.043
TCT4_194	KO	35.449
TCT4_194	KO	43.982
TCT4_194	KO	35.449
TCT4_194	KO	37.763
TCT4_193	KO	33.662
TCT4_193	KO	28.516
TCT4_193	KO	27.384
TCT4_193	KO	18.256
TCT4_193	KO	15.054
TCT4_193	KO	10.645
TCT4_193	KO	21.368
TCT4_193	KO	7.302
TCT4_193	KO	25.362
TCT4_193	KO	19.406
TCT4_193	KO	17.223
TCT4_193	KO	18.256
TCT4_193	KO	19.747
TCT4_193	KO	22.209
TCT4_193	KO	32.657
TCT4_193	KO	36.557
TCT4_193	KO	20.815
TCT4_193	KO	25.558
TCT4_193	KO	12.246
TCT4_193	KO	18.617
TCT4_193	KO	15.704
TCT4_193	KO	18.795
TCT4_193	KO	19.662
TCT4_193	KO	17.319
TCT4_193	KO	22.581
TCT4_193	KO	12.779
TCT4_193	KO	20.815
TCT4_193	KO	18.256
TCT4_193	KO	17.98
TCT4_193	KO	9.831
TCT4_193	KO	17.98
TCT4_193	KO	20.411
TCT4_193	KO	21.983
TCT4_193	KO	18.072
TCT4_193	KO	26.329
TCT4_193	KO	23.379
TCT4_193	KO	12.909
TCT4_193	KO	12.909
TCT4_193	KO	30.108
TCT4_193	KO	19.747
TCT4_193	KO	12.909
TCT4_193	KO	11.105
TCT4_193	KO	9.309
TCT4_193	KO	12.909
TCT4_193	KO	7.302
TCT4_193	KO	30.083
TCT4_193	KO	29.241
TCT4_193	KO	23.072
TCT4_193	KO	15.041
TCT4_193	KO	15.691
TCT4_193	KO	8.157
TCT4_193	KO	19.73
TCT4_193	KO	11.679
TCT4_193	KO	15.477
TCT4_193	KO	18.779
TCT4_193	KO	21.964
TCT4_193	KO	21.35
TCT4_193	KO	23.072
TCT4_193	KO	27.36
TCT4_241	KO	61.326
TCT4_241	KO	65.301
TCT4_241	KO	56.087
TCT4_241	KO	29.913
TCT4_241	KO	34.473
TCT4_241	KO	29.913
TCT4_241	KO	33.859
TCT4_241	KO	45.18
TCT4_241	KO	37.578
TCT4_241	KO	36.826
TCT4_241	KO	42.633
TCT4_241	KO	53.143
TCT4_241	KO	26.963
TCT4_241	KO	25.083
TCT4_236	KO	35.69
TCT4_236	KO	50.473
TCT4_236	KO	50.473
TCT4_236	KO	50.473
TCT4_236	KO	56.43
TCT4_236	KO	33.858
TCT4_236	KO	45.144
TCT4_236	KO	35.69
TCT4_236	KO	35.69
TCT4_236	KO	45.144
TCT4_236	KO	67.717
TCT4_236	KO	35.69
TCT4_236	KO	35.69
TCT4_236	KO	63.844
TCT4_236	KO	40.693
TCT4_236	KO	35.69
TCT4_192	KO	36.202
TCT4_192	KO	12.067
TCT4_192	KO	24.877
TCT4_192	KO	19.08
TCT4_192	KO	24.877
TCT4_192	KO	19.08
TCT4_192	KO	18.101
TCT4_192	KO	18.101
TCT4_192	KO	36.202
TCT4_192	KO	32.492
TCT4_192	KO	36.701
TCT4_192	KO	32.492
TCT4_192	KO	21.755
TCT4_192	KO	24.135
TCT4_192	KO	30.766
TCT4_192	KO	42.665
TCT4_192	KO	70.622
TCT4_192	KO	35.182
TCT4_192	KO	32.492
TCT4_192	KO	51.904
TCT4_192	KO	6.034
TCT4_192	KO	19.08
TC45_151	Triple	18.019
TC45_151	Triple	23.024
TC45_151	Triple	31.841
TC45_151	Triple	25.483
TC45_151	Triple	10.297
TC45_151	Triple	30.89
TC45_151	Triple	15.01
TC45_151	Triple	13.863
TC45_151	Triple	31.317
TC45_151	Triple	26.503
TC45_151	Triple	21.994
TC45_151	Triple	10.614
TC45_151	Triple	30.89
TC45_151	Triple	12.871
TC45_151	Triple	20.594
TC45_151	Triple	38.008
TC45_151	Triple	15.658
TC45_151	Triple	28.433
TC45_151	Triple	27.364
TC45_151	Triple	36.857
TC45_151	Triple	27.844
TC45_151	Triple	19.605
TC45_151	Triple	15.445
TC45_151	Triple	17.268
TC45_151	Triple	15.658
TC45_151	Triple	25.742
TC45_151	Triple	26.252
TC45_151	Triple	16.281
TC45_151	Triple	38.268
TC45_151	Triple	15.658
TC45_151	Triple	32.255
TC45_151	Triple	18.202
TC45_151	Triple	18.019
TC45_151	Triple	36.039
TC45_151	Triple	26.503
TC45_151	Triple	30.997
TC45_151	Triple	23.31
TC45_151	Triple	18.74
TC45_151	Triple	19.604
TC45_151	Triple	41.508
TC45_151	Triple	56.515
TC45_151	Triple	32.254
TC45_151	Triple	24.285
TC45_151	Triple	36.857
TC45_151	Triple	31.104
TC45_151	Triple	35.013
TC45_151	Triple	27.725
TC45_151	Triple	38.613
TC45_151	Triple	37.125
TC45_151	Triple	33.563
TC45_151	Triple	21.843
TC45_151	Triple	30.997
TC45_151	Triple	32.561
TC45_151	Triple	25.742
TC45_151	Triple	34.536
TC45_151	Triple	31.841
TC45_151	Triple	46.335
TC45_151	Triple	32.561
TC45_151	Triple	28.316
TC45_151	Triple	23.733
TC45_151	Triple	38.998
TC45_151	Triple	19.26
TC45_151	Triple	31.055
TC45_151	Triple	30.146
TC45_151	Triple	32.939
TC45_151	Triple	31.352
TC45_151	Triple	28.728
TC45_151	Triple	25.111
TC45_151	Triple	27.407
TC45_151	Triple	30.604
TC45_151	Triple	31.352
TC45_151	Triple	48.149
TC45_151	Triple	31.055
TC45_151	Triple	25.839
TC45_151	Triple	36.669
TC45_151	Triple	28.889
TC45_151	Triple	28.075
TC45_166	Triple	10.269
TC45_166	Triple	11.708
TC45_166	Triple	29.85
TC45_166	Triple	18.934
TC45_166	Triple	21.169
TC45_166	Triple	20.537
TC45_166	Triple	9.184
TC45_166	Triple	16.558
TC45_166	Triple	16.558
TC45_166	Triple	14.702
TC45_166	Triple	9.185
TC45_166	Triple	11.481
TC45_166	Triple	16.073
TC45_166	Triple	16.073
TC45_166	Triple	12.989
TC45_166	Triple	4.592
TC45_166	Triple	13.777
TC45_166	Triple	26.777
TC45_166	Triple	20.665
TC45_166	Triple	24.73
TC45_166	Triple	16.558
TC45_166	Triple	16.558
TC45_166	Triple	25.257
TC45_166	Triple	16.558
TC45_166	Triple	19.618
TC45_166	Triple	13.777
TC45_166	Triple	20.665
TC45_166	Triple	19.618
TC45_166	Triple	14.702
TC45_166	Triple	13.777
TC45_166	Triple	7.261
TC45_166	Triple	3.247
TC45_166	Triple	18.369
TC45_166	Triple	18.369
TC45_166	Triple	16.073
TC45_166	Triple	18.512
TC45_166	Triple	29.938
TC45_166	Triple	24.408
TC45_166	Triple	22.961
TC45_166	Triple	27.649
TC45_166	Triple	20.537
TC45_166	Triple	27.553
TC45_166	Triple	25.978
TC45_166	Triple	14.522
TC45_166	Triple	9.184
TC45_166	Triple	29.938
TC45_166	Triple	28.028
TC45_166	Triple	13.967
TC45_166	Triple	25.361
TC45_166	Triple	20.665
TC45_166	Triple	22.614
TC45_166	Triple	29.85
TC45_166	Triple	22.614
TC45_166	Triple	22.961
TC45_166	Triple	8.279
TC45_166	Triple	29.044
TC45_166	Triple	12.365
TC45_166	Triple	13.777
TC45_166	Triple	21.169
TC45_166	Triple	18.369
TC45_166	Triple	27.649
TC45_166	Triple	18.369
TC45_166	Triple	21.783
TC45_166	Triple	25.978
TC45_166	Triple	11.481
TC45_166	Triple	14.522
TC45_166	Triple	15.403
TC45_166	Triple	25.978
TC45_166	Triple	42.71
TC45_166	Triple	22.961
TC45_166	Triple	23.416
TC45_166	Triple	16.236
TC45_166	Triple	18.369
TC45_166	Triple	14.522
TC45_166	Triple	18.512
TC45_166	Triple	11.481
TC45_166	Triple	19.618
TC45_166	Triple	25.257
TC45_166	Triple	19.618
TC45_166	Triple	11.481
TC45_166	Triple	18.934
TC45_166	Triple	13.777
TC45_166	Triple	24.408
TC45_166	Triple	18.369
TC45_166	Triple	29.225
TC45_166	Triple	18.512
TC45_166	Triple	20.537
TC45_166	Triple	25.671
TC45_166	Triple	13.777
TC45_166	Triple	12.989
TC45_166	Triple	9.742
TC45_166	Triple	22.961
TC45_166	Triple	29.849
TC45_166	Triple	20.537
TC45_166	Triple	18.934
TC45_166	Triple	18.512
TC45_166	Triple	20.792
TC45_166	Triple	26.777
TC45_166	Triple	13.389
TC45_166	Triple	10.269
TC45_166	Triple	29.85
TC45_166	Triple	18.512
TC45_173	Triple	7.257
TC45_173	Triple	9.072
TC45_173	Triple	10.886
TC45_173	Triple	6.542
TC45_173	Triple	11.617
TC45_173	Triple	5.737
TC45_173	Triple	9.251
TC45_173	Triple	11.617
TC45_173	Triple	11.475
TC45_173	Triple	5.737
TC45_173	Triple	6.542
TC45_173	Triple	14.961
TC45_173	Triple	9.771

## Sheet: Arterytopleuraadult_Fig4
Mouse Number	Genotype	Measurement Number	Image Name	Measurement type	Measurement
195	Control	1	9-25-24.lif - TCT4-195-4/Multifocus Image:0431-1506	L	362.227
195	Control	2	9-25-24.lif - TCT4-195-4/Multifocus Image:0827-1528	L	465.713
195	Control	3	9-25-24.lif - TCT4-195-4/Multifocus Image:1389-1505	L	556.424
195	Control	4	9-25-24.lif - TCT4-195-4/Multifocus Image:1539-1550	L	409.652
195	Control	1	9-25-24.lif - TCT4-195-5/Multifocus Image:1552-1767	L	533.654
195	Control	2	9-25-24.lif - TCT4-195-5/Multifocus Image:1285-1726	L	711.67
195	Control	3	9-25-24.lif - TCT4-195-5/Multifocus Image:0905-1773	L	650.113
195	Control	4	9-25-24.lif - TCT4-195-5/Multifocus Image:0671-1819	L	488.435
195	Control	5	9-25-24.lif - TCT4-195-5/Multifocus Image:0613-1799	L	566.038
195	Control	6	9-25-24.lif - TCT4-195-5/Multifocus Image:0310-1911	L	391.371
195	Control	7	9-25-24.lif - TCT4-195-5/Multifocus Image:1898-1723	L	598.296
195	Control	1	9-25-24.lif - TCT-195-6/Multifocus Image:1604-1720	L	531.843
195	Control	2	9-25-24.lif - TCT-195-6/Multifocus Image:1499-1740	L	548.657
195	Control	3	9-25-24.lif - TCT-195-6/Multifocus Image:1956-1599	L	681.036
196	Control	1	9-26-24.lif - TCT4-196-6/Multifocus Image:0113-1394	L	276.453
196	Control	2	9-26-24.lif - TCT4-196-6/Multifocus Image:0356-1531	L	364.568
196	Control	3	9-26-24.lif - TCT4-196-6/Multifocus Image:0706-1707	L	877.546
196	Control	4	9-26-24.lif - TCT4-196-6/Multifocus Image:0885-1803	L	526.607
196	Control	1	9-26-24.lif - TCT4-196-5/Multifocus Image:0174-1851	L	245.898
196	Control	2	9-26-24.lif - TCT4-196-5/Multifocus Image:0634-1897	L	337.432
196	Control	3	9-26-24.lif - TCT4-196-5/Multifocus Image:0847-1939	L	214.246
196	Control	4	9-26-24.lif - TCT4-196-5/Multifocus Image:1210-1891	L	174.339
196	Control	5	9-26-24.lif - TCT4-196-5/Multifocus Image:1410-1861	L	324.386
196	Control	6	9-26-24.lif - TCT4-196-5/Multifocus Image:1727-1882	L	378.86
196	Control	1	9-26-24.lif - TCT4-196-4/Multifocus Image:0303-1681	L	366.377
196	Control	2	9-26-24.lif - TCT4-196-4/Multifocus Image:0642-1740	L	249.058
196	Control	3	9-26-24.lif - TCT4-196-4/Multifocus Image:0817-1713	L	353.977
196	Control	4	9-26-24.lif - TCT4-196-4/Multifocus Image:1349-1774	L	298.911
196	Control	5	9-26-24.lif - TCT4-196-4/Multifocus Image:1787-1781	L	245.344
237	Control	1	Project_2_10_25.lif - 237_sma_bottom/Series003:0006-0966-0471:z:6/15 - 237_sma_bottom/Series003	L	616.999
237	Control	2	Project_2_10_25.lif - 237_sma_bottom/Series003:0006-0876-0515:z:6/15 - 237_sma_bottom/Series003	L	816.475
237	Control	3	Project_2_10_25.lif - 237_sma_bottom/Series003:0006-0862-0522:z:6/15 - 237_sma_bottom/Series003	L	835.898
237	Control	4	Project_2_10_25.lif - 237_sma_bottom/Series003:0006-0797-0587:z:6/15 - 237_sma_bottom/Series003	L	373.046
237	Control	5	Project_2_10_25.lif - 237_sma_bottom/Series003:0006-0774-0584:z:6/15 - 237_sma_bottom/Series003	L	608.641
237	Control	6	Project_2_10_25.lif - 237_sma_bottom/Series003:0004-0675-0640:z:4/15 - 237_sma_bottom/Series003	L	520.602
237	Control	7	Project_2_10_25.lif - 237_sma_bottom/Series003:0004-0595-0676:z:4/15 - 237_sma_bottom/Series003	L	428.114
237	Control	8	Project_2_10_25.lif - 237_sma_bottom/Series003:0003-0483-0683:z:3/15 - 237_sma_bottom/Series003	L	868.599
237	Control	9	Project_2_10_25.lif - 237_sma_bottom/Series003:0003-0397-0706:z:3/15 - 237_sma_bottom/Series003	L	727.193
237	Control	10	Project_2_10_25.lif - 237_sma_bottom/Series003:0004-0238-0712:z:4/15 - 237_sma_bottom/Series003	L	789.855
237	Control	11	Project_2_10_25.lif - 237_sma_bottom/Series003:0004-0100-0712:z:4/15 - 237_sma_bottom/Series003	L	730.712
238	Control	1	Project_2_10_25.lif - 238_smabottom/Series006:0018-0858-0367:z:18/25 - 238_smabottom/Series006	L	796.927
238	Control	2	Project_2_10_25.lif - 238_smabottom/Series006:0018-0810-0474:z:18/25 - 238_smabottom/Series006	L	887.258
238	Control	3	Project_2_10_25.lif - 238_smabottom/Series006:0019-0759-0527:z:19/25 - 238_smabottom/Series006	L	1329.1
238	Control	4	Project_2_10_25.lif - 238_smabottom/Series006:0019-0701-0612:z:19/25 - 238_smabottom/Series006	L	1025.92
238	Control	5	Project_2_10_25.lif - 238_smabottom/Series006:0019-0644-0658:z:19/25 - 238_smabottom/Series006	L	1065.08
238	Control	6	Project_2_10_25.lif - 238_smabottom/Series006:0018-0555-0723:z:18/25 - 238_smabottom/Series006	L	1103.28
238	Control	7	Project_2_10_25.lif - 238_smabottom/Series006:0018-0448-0780:z:18/25 - 238_smabottom/Series006	L	1012.66
238	Control	8	Project_2_10_25.lif - 238_smabottom/Series006:0018-0355-0815:z:18/25 - 238_smabottom/Series006	L	1131.41
238	Control	9	Project_2_10_25.lif - 238_smabottom/Series006:0017-0260-0830:z:17/25 - 238_smabottom/Series006	L	1356.02
238	Control	10	Project_2_10_25.lif - 238_smabottom/Series006:0013-0161-0855:z:13/25 - 238_smabottom/Series006	L	772.391
238	Control	11	Project_2_10_25.lif - 238_smabottom/Series006:0015-0076-0878:z:15/25 - 238_smabottom/Series006	L	388.63
227	Control	1	Project_2_10_25.lif - 227_smabottom/Series015:0010-0916-0374:z:10/15 - 227_smabottom/Series015	L	260.963
227	Control	2	Project_2_10_25.lif - 227_smabottom/Series015:0008-0865-0482:z:8/15 - 227_smabottom/Series015	L	531.496
227	Control	3	Project_2_10_25.lif - 227_smabottom/Series015:0008-0823-0547:z:8/15 - 227_smabottom/Series015	L	549.881
227	Control	4	Project_2_10_25.lif - 227_smabottom/Series015:0008-0780-0602:z:8/15 - 227_smabottom/Series015	L	554.869
227	Control	5	Project_2_10_25.lif - 227_smabottom/Series015:0009-0725-0667:z:9/15 - 227_smabottom/Series015	L	438.977
227	Control	6	Project_2_10_25.lif - 227_smabottom/Series015:0009-0696-0700:z:9/15 - 227_smabottom/Series015	L	327.888
227	Control	7	Project_2_10_25.lif - 227_smabottom/Series015:0009-0597-0773:z:9/15 - 227_smabottom/Series015	L	350.351
227	Control	8	Project_2_10_25.lif - 227_smabottom/Series015:0009-0481-0855:z:9/15 - 227_smabottom/Series015	L	383.763
234	Control	1	2-15-25.lif - 234_smabottom/Series006:0007-0850-0099:z:7/21 - 234_smabottom/Series006	L	179.37
234	Control	2	2-15-25.lif - 234_smabottom/Series006:0007-0864-0181:z:7/21 - 234_smabottom/Series006	L	311.38
234	Control	3	2-15-25.lif - 234_smabottom/Series006:0006-0856-0295:z:6/21 - 234_smabottom/Series006	L	234.274
234	Control	4	2-15-25.lif - 234_smabottom/Series006:0006-0856-0304:z:6/21 - 234_smabottom/Series006	L	213.294
234	Control	5	2-15-25.lif - 234_smabottom/Series006:0006-0827-0371:z:6/21 - 234_smabottom/Series006	L	296.777
234	Control	6	2-15-25.lif - 234_smabottom/Series006:0006-0808-0423:z:6/21 - 234_smabottom/Series006	L	402.442
234	Control	7	2-15-25.lif - 234_smabottom/Series006:0006-0799-0492:z:6/21 - 234_smabottom/Series006	L	168.056
234	Control	8	2-15-25.lif - 234_smabottom/Series006:0006-0730-0567:z:6/21 - 234_smabottom/Series006	L	706.9
234	Control	9	2-15-25.lif - 234_smabottom/Series006:0006-0744-0605:z:6/21 - 234_smabottom/Series006	L	160.977
234	Control	10	2-15-25.lif - 234_smabottom/Series006:0006-0728-0617:z:6/21 - 234_smabottom/Series006	L	284.121
140	Control	1	9-26-24.lif - TC45-140-6/Series025:0007-1554-1746:z:7/11 - TC45-140-6/Series025	L	659.659
140	Control	2	9-26-24.lif - TC45-140-6/Series025:0007-1517-1746:z:7/11 - TC45-140-6/Series025	L	599.118
140	Control	3	9-26-24.lif - TC45-140-6/Series025:0007-1071-1691:z:7/11 - TC45-140-6/Series025	L	442.829
140	Control	4	9-26-24.lif - TC45-140-6/Series025:0007-0962-1649:z:7/11 - TC45-140-6/Series025	L	428.477
140	Control	5	9-26-24.lif - TC45-140-6/Series025:0007-0621-1556:z:7/11 - TC45-140-6/Series025	L	670.66
140	Control	6	9-26-24.lif - TC45-140-6/Series025:0007-0285-1406:z:7/11 - TC45-140-6/Series025	L	637.218
140	Control	7	9-26-24.lif - TC45-140-6/Series025:0007-0212-1385:z:7/11 - TC45-140-6/Series025	L	502.225
193	KO	1	9-25-24.lif - TCT4-193-4/Multifocus Image:0452-1755	L	55.252
193	KO	2	9-25-24.lif - TCT4-193-4/Multifocus Image:0904-1827	L	25.558
193	KO	3	9-25-24.lif - TCT4-193-4/Multifocus Image:1249-1858	L	24.493
193	KO	4	9-25-24.lif - TCT4-193-4/Multifocus Image:1549-1886	L	29.437
193	KO	5	9-25-24.lif - TCT4-193-4/Multifocus Image:1981-1881	L	33.063
193	KO	1	9-25-24.lif - TCT4-193-5/Multifocus Image:0425-1831	L	40.328
193	KO	2	9-25-24.lif - TCT4-193-5/Multifocus Image:0850-1880	L	58.873
193	KO	3	9-25-24.lif - TCT4-193-5/Multifocus Image:0998-1876	L	102.233
193	KO	4	9-25-24.lif - TCT4-193-5/Multifocus Image:1837-1820	L	131.493
193	KO	1	9-25-24.lif - TCT4-193-6/Multifocus Image:1881-1663	L	201.206
193	KO	2	9-25-24.lif - TCT4-193-6/Multifocus Image:1507-1766	L	314.94
194	KO	1	9-26-24.lif - TCT4-194-6/Multifocus Image:0150-1632	L	863.567
194	KO	2	9-26-24.lif - TCT4-194-6/Multifocus Image:0372-1704	L	750.472
194	KO	3	9-26-24.lif - TCT4-194-6/Multifocus Image:1133-1829	L	644.079
194	KO	4	9-26-24.lif - TCT4-194-6/Multifocus Image:1328-1822	L	655.337
194	KO	1	9-26-24.lif - TCT4-194-5/Multifocus Image:0953-1777	L	339.272
194	KO	2	9-26-24.lif - TCT4-194-5/Multifocus Image:1617-1796	L	269.821
194	KO	3	9-26-24.lif - TCT4-194-5/Multifocus Image:0670-1706	L	505.677
194	KO	1	9-26-24.lif - TCT4-194-4/Multifocus Image:0942-1909	L	157.456
194	KO	2	9-26-24.lif - TCT4-194-4/Multifocus Image:1371-1903	L	167.692
241	KO	1	Project_2_10_25.lif - 241_smabottom/Series009:0009-0893-0343:z:9/22 - 241_smabottom/Series009	L	451.46
241	KO	2	Project_2_10_25.lif - 241_smabottom/Series009:0009-0859-0393:z:9/22 - 241_smabottom/Series009	L	354.745
241	KO	3	Project_2_10_25.lif - 241_smabottom/Series009:0009-0808-0443:z:9/22 - 241_smabottom/Series009	L	655.234
241	KO	4	Project_2_10_25.lif - 241_smabottom/Series009:0007-0823-0431:z:7/22 - 241_smabottom/Series009	L	531.982
241	KO	5	Project_2_10_25.lif - 241_smabottom/Series009:0007-0758-0528:z:7/22 - 241_smabottom/Series009	L	323.256
241	KO	6	Project_2_10_25.lif - 241_smabottom/Series009:0007-0700-0591:z:7/22 - 241_smabottom/Series009	L	462.762
241	KO	7	Project_2_10_25.lif - 241_smabottom/Series009:0007-0705-0578:z:7/22 - 241_smabottom/Series009	L	566.105
241	KO	8	Project_2_10_25.lif - 241_smabottom/Series009:0007-0627-0663:z:7/22 - 241_smabottom/Series009	L	456.266
241	KO	9	Project_2_10_25.lif - 241_smabottom/Series009:0007-0655-0632:z:7/22 - 241_smabottom/Series009	L	415.515
241	KO	10	Project_2_10_25.lif - 241_smabottom/Series009:0007-0559-0717:z:7/22 - 241_smabottom/Series009	L	366.244
241	KO	11	Project_2_10_25.lif - 241_smabottom/Series009:0007-0507-0741:z:7/22 - 241_smabottom/Series009	L	589.408
241	KO	12	Project_2_10_25.lif - 241_smabottom/Series009:0007-0501-0753:z:7/22 - 241_smabottom/Series009	L	478.17
241	KO	13	Project_2_10_25.lif - 241_smabottom/Series009:0009-0440-0800:z:9/22 - 241_smabottom/Series009	L	233.419
241	KO	14	Project_2_10_25.lif - 241_smabottom/Series009:0012-0348-0818:z:12/22 - 241_smabottom/Series009	L	436.647
236	KO	1	Project_2_10_25.lif - 236_smabottom/Series018:0006-0888-0343:z:6/10 - 236_smabottom/Series018	L	249.828
236	KO	2	Project_2_10_25.lif - 236_smabottom/Series018:0006-0879-0357:z:6/10 - 236_smabottom/Series018	L	414.984
236	KO	3	Project_2_10_25.lif - 236_smabottom/Series018:0006-0846-0432:z:6/10 - 236_smabottom/Series018	L	505.36
236	KO	4	Project_2_10_25.lif - 236_smabottom/Series018:0004-0824-0493:z:4/10 - 236_smabottom/Series018	L	253.623
236	KO	5	Project_2_10_25.lif - 236_smabottom/Series018:0004-0782-0539:z:4/10 - 236_smabottom/Series018	L	388.346
236	KO	6	Project_2_10_25.lif - 236_smabottom/Series018:0004-0752-0578:z:4/10 - 236_smabottom/Series018	L	359.918
236	KO	7	Project_2_10_25.lif - 236_smabottom/Series018:0004-0702-0628:z:4/10 - 236_smabottom/Series018	L	467.25
236	KO	8	Project_2_10_25.lif - 236_smabottom/Series018:0004-0676-0680:z:4/10 - 236_smabottom/Series018	L	232.669
236	KO	9	Project_2_10_25.lif - 236_smabottom/Series018:0003-0642-0725:z:3/10 - 236_smabottom/Series018	L	143.648
236	KO	10	Project_2_10_25.lif - 236_smabottom/Series018:0007-0552-0785:z:7/10 - 236_smabottom/Series018	L	282.152
236	KO	11	Project_2_10_25.lif - 236_smabottom/Series018:0007-0584-0762:z:7/10 - 236_smabottom/Series018	L	307.015
236	KO	12	Project_2_10_25.lif - 236_smabottom/Series018:0005-0512-0829:z:5/10 - 236_smabottom/Series018	L	194.173
236	KO	13	Project_2_10_25.lif - 236_smabottom/Series018:0005-0446-0850:z:5/10 - 236_smabottom/Series018	L	547.928
236	KO	14	Project_2_10_25.lif - 236_smabottom/Series018:0007-0367-0883:z:7/10 - 236_smabottom/Series018	L	418.956
236	KO	15	Project_2_10_25.lif - 236_smabottom/Series018:0010-0285-0908:z:10/10 - 236_smabottom/Series018	L	296.246
192	KO	1	2-15-25.lif - 192_smabottom/Series003:0023-0395-0962:z:23/29 - 192_smabottom/Series003	L	26.983
192	KO	2	2-15-25.lif - 192_smabottom/Series003:0023-0379-0968:z:23/29 - 192_smabottom/Series003	L	24.877
192	KO	3	2-15-25.lif - 192_smabottom/Series003:0023-0593-0829:z:23/29 - 192_smabottom/Series003	L	89.086
192	KO	4	2-15-25.lif - 192_smabottom/Series003:0023-0578-0846:z:23/29 - 192_smabottom/Series003	L	13.492
192	KO	5	2-15-25.lif - 192_smabottom/Series003:0026-0705-0731:z:26/29 - 192_smabottom/Series003	L	43.509
192	KO	6	2-15-25.lif - 192_smabottom/Series003:0026-0731-0700:z:26/29 - 192_smabottom/Series003	L	38.634
192	KO	7	2-15-25.lif - 192_smabottom/Series003:0026-0766-0658:z:26/29 - 192_smabottom/Series003	L	67.459
192	KO	8	2-15-25.lif - 192_smabottom/Series003:0027-0799-0621:z:27/29 - 192_smabottom/Series003	L	57.24
192	KO	9	2-15-25.lif - 192_smabottom/Series003:0028-0818-0574:z:28/29 - 192_smabottom/Series003	L	180.809
192	KO	10	2-15-25.lif - 192_smabottom/Series003:0027-0871-0495:z:27/29 - 192_smabottom/Series003	L	53.967
192	KO	11	2-15-25.lif - 192_smabottom/Series003:0027-0884-0463:z:27/29 - 192_smabottom/Series003	L	122.173
192	KO	12	2-15-25.lif - 192_smabottom/Series003:0027-0938-0326:z:27/29 - 192_smabottom/Series003	L	125.987
192	KO	13	2-15-25.lif - 192_smabottom/Series003:0027-0958-0280:z:27/29 - 192_smabottom/Series003	L	35.182
192	KO	14	2-15-25.lif - 192_smabottom/Series003:0025-0984-0164:z:25/29 - 192_smabottom/Series003	L	42.665
192	KO	15	2-15-25.lif - 192_smabottom/Series003:0025-0969-0230:z:25/29 - 192_smabottom/Series003	L	91.306
151	Triple	1	9-25-24.lif - TC45-151-4/Multifocus Image:0898-1934	L	82.375
151	Triple	2	9-25-24.lif - TC45-151-4/Multifocus Image:1295-1872	L	126.215
151	Triple	3	9-25-24.lif - TC45-151-4/Multifocus Image:0476-1943	L	87.523
151	Triple	4	9-25-24.lif - TC45-151-4/Multifocus Image:0166-1959	L	15.445
151	Triple	5	9-25-24.lif - TC45-151-4/Multifocus Image:1608-1803	L	92.814
151	Triple	6	9-25-24.lif - TC45-151-4/Multifocus Image:1900-1676	L	55.45
151	Triple	1	9-25-24.lif - TC45-151-5/Multifocus Image:0458-0329	L	77.226
151	Triple	2	9-25-24.lif - TC45-151-5/Multifocus Image:0752-0389	L	232.591
151	Triple	3	9-25-24.lif - TC45-151-5/Multifocus Image:0983-0416	L	168.329
151	Triple	4	9-25-24.lif - TC45-151-5/Multifocus Image:1394-0585	L	230.53
151	Triple	5	9-25-24.lif - TC45-151-5/Multifocus Image:1175-0528	L	462.811
151	Triple	1	9-25-24.lif - TC45-151-6/Multifocus Image:0341-0180	L	123.171
151	Triple	2	9-25-24.lif - TC45-151-6/Multifocus Image:0707-0229	L	241.322
151	Triple	3	9-25-24.lif - TC45-151-6/Multifocus Image:0905-0248	L	237.839
151	Triple	4	9-25-24.lif - TC45-151-6/Multifocus Image:1727-0387	L	100.814
151	Triple	5	9-25-24.lif - TC45-151-6/Multifocus Image:1379-0320	L	175.78
166	Triple	1	9-25-24.lif - TC45-166-4/Multifocus Image:0386-1767	L	24.73
166	Triple	2	9-25-24.lif - TC45-166-4/Multifocus Image:0718-1839	L	4.592
166	Triple	3	9-25-24.lif - TC45-166-4/Multifocus Image:1062-1871	L	87.735
166	Triple	4	9-25-24.lif - TC45-166-4/Multifocus Image:0822-1832	L	74.048
166	Triple	5	9-25-24.lif - TC45-166-4/Multifocus Image:1233-1909	L	41.585
166	Triple	6	9-25-24.lif - TC45-166-4/Multifocus Image:1353-1917	L	32.472
166	Triple	7	9-25-24.lif - TC45-166-4/Multifocus Image:1811-1929	L	50.723
166	Triple	8	9-25-24.lif - TC45-166-4/Multifocus Image:1493-1919	L	79.275
166	Triple	1	9-25-24.lif - TC45-166-5/Multifocus Image:0521-1921	L	59.876
166	Triple	2	9-25-24.lif - TC45-166-5/Multifocus Image:0389-1915	L	50.723
166	Triple	3	9-25-24.lif - TC45-166-5/Multifocus Image:0848-1918	L	73.476
166	Triple	4	9-25-24.lif - TC45-166-5/Multifocus Image:0944-1912	L	73.476
166	Triple	5	9-25-24.lif - TC45-166-5/Multifocus Image:1356-1847	L	53.751
166	Triple	6	9-25-24.lif - TC45-166-5/Multifocus Image:1500-1792	L	107.502
166	Triple	7	9-25-24.lif - TC45-166-5/Multifocus Image:1765-1695	L	159.741
166	Triple	8	9-25-24.lif - TC45-166-5/Multifocus Image:1932-1670	L	90.457
166	Triple	1	9-25-24.lif - TC45-166-6/Multifocus Image:1056-2001	L	16.558
166	Triple	2	9-25-24.lif - TC45-166-6/Multifocus Image:1485-1848	L	135.062
166	Triple	3	9-25-24.lif - TC45-166-6/Multifocus Image:1590-1812	L	119.398
166	Triple	4	9-25-24.lif - TC45-166-6/Multifocus Image:1749-1775	L	32.472
166	Triple	5	9-25-24.lif - TC45-166-6/Multifocus Image:1846-1715	L	86.28
173	Triple	1	9-26-24.lif - TC45-173-6/Series016:0009-1115-1881:z:9/13 - TC45-173-6/Series016	L	91.368
173	Triple	2	9-26-24.lif - TC45-173-6/Series016:0010-1395-1916:z:10/13 - TC45-173-6/Series016	L	22.072
173	Triple	3	9-26-24.lif - TC45-173-6/Series016:0010-1665-1866:z:10/13 - TC45-173-6/Series016	L	72.664
173	Triple	1	9-26-24.lif - TC45-173-5/Series015:0009-1602-1590:z:9/20 - TC45-173-5/Series015	L	34.425
173	Triple	2	9-26-24.lif - TC45-173-5/Series015:0009-1775-1467:z:9/20 - TC45-173-5/Series015	L	112.211
173	Triple	3	9-26-24.lif - TC45-173-5/Series015:0007-0342-1914:z:7/20 - TC45-173-5/Series015	L	21.772

## Sheet: Airwaytopleuraadult_Fig5
Mouse Number	Genotype	Measurement
237	Control	1104.9
237	Control	1187.78
237	Control	1438
237	Control	1324.22
237	Control	1279.55
237	Control	1165.64
238	Control	1072.95
238	Control	1944.16
238	Control	1502.54
238	Control	1410.45
238	Control	1631.91
238	Control	1527.29
238	Control	1418.45
238	Control	1524.51
238	Control	1300.71
238	Control	1082.28
241	KO	563.667
241	KO	898.862
241	KO	842.126
241	KO	451.212
241	KO	183.979
241	KO	650.609
241	KO	429.496
241	KO	888.443
241	KO	769.516
241	KO	1068.72
227	Control	1202.97
227	Control	1467.15
227	Control	1624.67
227	Control	1772.4
227	Control	1598.58
236	KO	824.503
236	KO	1209.72
236	KO	1388.92
236	KO	1442.15
236	KO	1787.62
236	KO	1752.98
236	KO	1461.19
236	KO	1452.4
236	KO	1436.31
193	KO	554.134
193	KO	218.378
193	KO	561.483
193	KO	378.797
193	KO	436.756
193	KO	186.56
193	KO	82.998
193	KO	310.503
193	KO	238.127
193	KO	204.778
193	KO	187.766
193	KO	185.022
193	KO	71.512
195	Control	905.194
195	Control	968.954
195	Control	1077.21
195	Control	951.366
195	Control	918.485
195	Control	738.454
195	Control	729.127
195	Control	796.736
195	Control	925.55
140	Control	1260.63
140	Control	1261.54
140	Control	1059.68
196	Control	765.781
196	Control	1211.61
196	Control	1346.84
196	Control	710.059
196	Control	872.613
196	Control	793.191
196	Control	689.861
196	Control	539.215
196	Control	748.297
196	Control	647.018
194	KO	1267.71
194	KO	1566.5
194	KO	1461.9
194	KO	1733.64
194	KO	708.71
194	KO	1053.05
194	KO	438.754
194	KO	754.02
234	Control	1153.55
234	Control	1473.72
234	Control	1019.71
234	Control	1344.12
234	Control	1587.3
234	Control	1144.97
234	Control	1316.24
234	Control	1196.94

[truncated: 3 more sheets: ASMGappiness_Fig5, SMCcoveredarterylength_SupFig4, CalculatedLumenDiameter_Supfig4]
